# Supplementary material for: Study on Phase I Metabolic Processes and Metabolite Biomarker Identification of Synthetic Cannabinoids 5F-ADB-PINACA and 5F-ADBICA in Human Liver Microsomes and Zebrafish Model
Source: Molecules. 2026 Jan 12;31(2):250. doi: 10.3390/molecules31020250 (PMC12844449; doi:10.3390/molecules31020250)
Supplement: Supplementary file 1 [file molecules-31-00250-s001.zip]

Archive with 36 entries (35 files):
- supportmentary information/
- supportmentary information/Figure S1.tif
- supportmentary information/Figure S10.tif
- supportmentary information/Figure S11.tif
- supportmentary information/Figure S12.tif
- supportmentary information/Figure S13.tif
- supportmentary information/Figure S14.tif
- supportmentary information/Figure S15.tif
- supportmentary information/Figure S16.tif
- supportmentary information/Figure S17.tif
- supportmentary information/Figure S18.tif
- supportmentary information/Figure S19.tif
- supportmentary information/Figure S2.tif
- supportmentary information/Figure S20.tif
- supportmentary information/Figure S21.tif
- supportmentary information/Figure S22.tif
- supportmentary information/Figure S23.tif
- supportmentary information/Figure S24.tif
- supportmentary information/Figure S25.tif
- supportmentary information/Figure S26.tif
- supportmentary information/Figure S27.tif
- supportmentary information/Figure S28.tif
- supportmentary information/Figure S29.tif
- supportmentary information/Figure S3.tif
- supportmentary information/Figure S30.tif
- supportmentary information/Figure S31.tif
- supportmentary information/Figure S32.tif
- supportmentary information/Figure S33.tif
- supportmentary information/Figure S34.tif
- supportmentary information/Figure S35.tif
- supportmentary information/Figure S4.tif
- supportmentary information/Figure S5.tif
- supportmentary information/Figure S6.tif
- supportmentary information/Figure S7.tif
- supportmentary information/Figure S8.tif
- supportmentary information/Figure S9.tif
